# Supplementary material for: The IgLON Family Member Negr1 Promotes Neuronal Arborization Acting as Soluble Factor via FGFR2
Source: Front Mol Neurosci. 2016 Jan 13;8:89. doi: 10.3389/fnmol.2015.00089 (PMC4710852; doi:10.3389/fnmol.2015.00089)
Supplement: Supplementary Table 1 — The table reports the complete outcome of the statistical analysis; *p < 0.05, **p < 0.01, and ***p < 0.001. [file Table1.XLS]

## Sheet: supplementary table 1
	p value
	* <0.05	** <0,01	*** <0.001
	FIGURE 1
	neurite number
		siControl high	siNegr1 low	siNegr1 high
	siControl high	--	***	***
	siNegr1 low	***	--	*
	siNegr1 high	***	*	--
	neurite length
		siControl high	siNegr1 low	siNegr1 high
	siControl high	--	***	***
	siNegr1 low	***	--	*
	siNegr1 high	***	*	--
	FIGURE 2
	neurite number
		not treated	rNegr1	GI254023X	GI254023X + rNegr1
	not treated	--	***	***	N.S
	rNegr1	***	--	***	***
	GI254023X	***	***	--	***
	GI254023X + rNegr1	N.S	***	***	--
	neurite length
		not treated	rNegr1	GI254023X	GI254023X + rNegr1
	not treated	--	***	***	***
	rNegr1	***	--	***	***
	GI254023X	***	***	--	***
	GI254023X + rNegr1	***	***	***	--
	FIGURE 3
	neurite number
		siControl	SiContro l+ rNegr1	siNegr1	SiNegr1 + rNegr1
	siControl	--	***	***	N.S
	SiControl + rNegr1	***	--	***	*
	siNegr1	***	***	--	***
	SiNegr1 + rNegr1	N.S	*	***	--
	neurite length
		siControl	SiContro l+ rNegr1	siNegr1	SiNegr1 + rNegr1
	siControl	--	***	***	*
	SiControl + rNegr1	***	--	***	*
	siNegr1	***	***	--	***
	SiNegr1 + rNegr1	*	*	***	--
	FIGURE 4
	neurite number
		not treated	rNegr1	U0126	U0126 + rNegr1
	not treated	--	***	***	***
	rNegr1	***	--	***	***
	U0126	***	***	--	N.S
	U0126 + rNegr1	***	***	N.S	--
	neurite length
		not treated	rNegr1	U0126	U0126 + rNegr1
	not treated	--	***	***	***
	rNegr1	***	--	***	***
	U0126	***	***	--	N.S
	U0126 + rNegr1	***	***	N.S	--
	FIGURE 5
	neurite number
		siControl	SiControl + FGFb	SiControl + FGF7	SiControl + IGF	siNegr1	SiNegr1 + FGFb	SiNegr1 + FGF7	SiNegr1 + IGF
	siControl	--	N.S	**	N.S	***	N.S	N.S	***
	SiControl + FGFb	N.S	--	***	N.S	***	N.S	N.S	***
	SiControl + FGF7	**	***	--	**	***	***	**	***
	SiControl + IGF	N.S	N.S	**	--	***	*	N.S	***
	siNegr1	***	***	***	***	--	***	***	***
	SiNegr1 + FGFb	N.S	N.S	***	*	***	--	**	*
	SiNegr1 + FGF7	N.S	N.S	**	N.S	***	**	--	***
	SiNegr1 + IGF	***	***	***	***	***	*	***	--
	neurite length
		siControl	SiControl + FGFb	SiControl + FGF7	SiControl + IGF	siNegr1	SiNegr1 + FGFb	SiNegr1 + FGF7	SiNegr1 + IGF
	siControl	--	N.S	***	N.S	***	N.S	N.S	**
	SiControl + FGFb	N.S	--	***	N.S	***	N.S	***	***
	SiControl + FGF7	***	***	--	***	***	***	***	***
	SiControl + IGF	N.S	N.S	***	--	***	N.S	N.S	*
	siNegr1	***	***	***	***	--	***	***	***
	SiNegr1 + FGFb	N.S	N.S	***	N.S	***	--	N.S	N.S
	SiNegr1 + FGF7	N.S	***	***	N.S	***	N.S	--	**
	SiNegr1 + IGF	**	***	***	*	***	N.S	**	--
	FIGURE 6
	neurite number
		siControl	siControl + rNegr1	siFGFR2	siFGFR2 + rNegr1
	siControl	--	***	**	**
	siControl + rNegr1	**	--	***	***
	siFGFR2	**	***	--	N.S
	siFGFR2 + rNegr1	**	***	N.S	--
	neurite length
		siControl	siControl + rNegr1	siFGFR2	siFGFR2 + rNegr1
	siControl	--	***	**	***
	siControl + rNegr1	**	--	***	***
	siFGFR2	**	***	--	N.S
	siFGFR2 + rNegr1	***	***	N.S	--
